# Supplementary material for: Balancing Performance and Human Autonomy With Implicit Guidance Agent
Source: Front Artif Intell. 2021 Sep 21;4:736321. doi: 10.3389/frai.2021.736321 (PMC8490733; doi:10.3389/frai.2021.736321)
Supplement: Supplementary file 2 [file Table2.csv]

Subject id	Agent type	(1)	(2)	(3)	(4)
1	Explicit guidance	6	3	6	2
1	Implicit guidance	6	5	6	6
1	Supportive	6	5	5	6
2	Explicit guidance	5	5	5	4
2	Implicit guidance	6	6	5	6
2	Supportive	6	5	5	6
3	Explicit guidance	7	5	5	6
3	Implicit guidance	6	3	6	3
3	Supportive	5	3	5	6
4	Explicit guidance	2	3	5	2
4	Implicit guidance	5	5	4	4
4	Supportive	6	5	6	6
5	Explicit guidance	6	5	7	5
5	Implicit guidance	5	2	6	3
5	Supportive	6	6	7	6
6	Explicit guidance	1	1	2	1
6	Implicit guidance	6	5	6	5
6	Supportive	7	6	6	6
7	Explicit guidance	1	1	7	1
7	Implicit guidance	3	2	6	4
7	Supportive	6	5	6	7
8	Explicit guidance	2	3	3	2
8	Implicit guidance	5	5	4	5
8	Supportive	7	6	7	7
9	Explicit guidance	6	6	5	6
9	Implicit guidance	6	3	6	4
9	Supportive	5	7	6	6
10	Explicit guidance	7	6	7	6
10	Implicit guidance	7	7	6	7
10	Supportive	7	6	7	6
11	Explicit guidance	2	1	1	1
11	Implicit guidance	7	5	7	6
11	Supportive	7	6	7	6
12	Explicit guidance	7	6	6	7
12	Implicit guidance	5	3	6	6
12	Supportive	7	5	6	7
13	Explicit guidance	4	4	4	5
13	Implicit guidance	7	7	1	7
13	Supportive	7	4	2	7
14	Explicit guidance	2	1	7	1
14	Implicit guidance	6	6	2	6
14	Supportive	3	3	6	3
15	Explicit guidance	7	5	7	7
15	Implicit guidance	5	6	5	5
15	Supportive	6	7	6	7
16	Explicit guidance	6	5	7	5
16	Implicit guidance	6	5	6	5
16	Supportive	6	6	6	5
17	Explicit guidance	7	4	5	6
17	Implicit guidance	7	6	1	7
17	Supportive	7	4	1	7
18	Explicit guidance	3	4	5	4
18	Implicit guidance	6	6	5	6
18	Supportive	6	6	5	6
19	Explicit guidance	7	7	7	7
19	Implicit guidance	7	7	7	7
19	Supportive	7	4	6	7
20	Explicit guidance	6	5	3	7
20	Implicit guidance	6	1	1	2
20	Supportive	7	5	1	7
21	Explicit guidance	7	2	7	6
21	Implicit guidance	6	7	6	7
21	Supportive	7	7	7	7
22	Explicit guidance	5	1	2	1
22	Implicit guidance	6	5	3	5
22	Supportive	7	3	3	5
23	Explicit guidance	1	1	1	1
23	Implicit guidance	7	7	7	7
23	Supportive	4	4	4	4
24	Explicit guidance	1	6	6	1
24	Implicit guidance	7	7	7	7
24	Supportive	6	6	7	7
25	Explicit guidance	1	1	1	1
25	Implicit guidance	7	5	6	7
25	Supportive	7	7	7	7
26	Explicit guidance	3	3	4	3
26	Implicit guidance	6	4	1	5
26	Supportive	7	5	1	6
27	Explicit guidance	7	6	1	7
27	Implicit guidance	6	5	3	5
27	Supportive	7	7	1	7
28	Explicit guidance	1	1	7	2
28	Implicit guidance	7	7	1	7
28	Supportive	7	7	1	7
29	Explicit guidance	1	1	1	1
29	Implicit guidance	6	4	6	3
29	Supportive	7	6	7	7
30	Explicit guidance	3	3	3	3
30	Implicit guidance	5	6	6	6
30	Supportive	7	6	7	7
31	Explicit guidance	7	3	1	4
31	Implicit guidance	6	5	5	5
31	Supportive	7	7	7	7
32	Explicit guidance	4	4	4	4
32	Implicit guidance	6	6	6	6
32	Supportive	6	6	6	6
33	Explicit guidance	3	5	3	4
33	Implicit guidance	5	4	4	4
33	Supportive	4	4	4	4
34	Explicit guidance	3	3	2	2
34	Implicit guidance	3	3	3	3
34	Supportive	7	7	7	7
35	Explicit guidance	1	2	2	2
35	Implicit guidance	7	3	6	6
35	Supportive	7	6	6	7
36	Explicit guidance	6	6	6	6
36	Implicit guidance	6	6	6	6
36	Supportive	6	6	6	6
37	Explicit guidance	5	3	2	3
37	Implicit guidance	3	2	3	3
37	Supportive	3	2	5	3
38	Explicit guidance	2	2	6	2
38	Implicit guidance	4	3	5	4
38	Supportive	6	7	1	6
39	Explicit guidance	7	3	4	5
39	Implicit guidance	6	1	4	4
39	Supportive	7	7	1	7
40	Explicit guidance	7	2	1	2
40	Implicit guidance	7	1	1	1
40	Supportive	6	5	1	6
41	Explicit guidance	7	1	1	4
41	Implicit guidance	6	2	6	5
41	Supportive	7	7	3	5
42	Explicit guidance	1	1	3	1
42	Implicit guidance	3	3	4	3
42	Supportive	6	4	6	5
43	Explicit guidance	6	6	5	5
43	Implicit guidance	6	6	6	6
43	Supportive	5	3	6	6
44	Explicit guidance	1	2	2	1
44	Implicit guidance	6	6	6	6
44	Supportive	6	6	4	6
45	Explicit guidance	3	3	3	2
45	Implicit guidance	4	3	5	4
45	Supportive	6	7	5	7
46	Explicit guidance	3	3	4	3
46	Implicit guidance	5	4	5	5
46	Supportive	5	6	5	6
47	Explicit guidance	6	4	1	3
47	Implicit guidance	7	1	1	3
47	Supportive	6	6	1	7
48	Explicit guidance	1	1	1	1
48	Implicit guidance	6	6	5	6
48	Supportive	7	7	7	7
49	Explicit guidance	5	4	6	5
49	Implicit guidance	5	5	5	5
49	Supportive	7	7	7	7
50	Explicit guidance	1	1	3	1
50	Implicit guidance	7	6	6	6
50	Supportive	6	5	6	5
51	Explicit guidance	7	1	7	1
51	Implicit guidance	5	2	5	4
51	Supportive	7	7	1	7
52	Explicit guidance	2	2	2	1
52	Implicit guidance	6	6	6	7
52	Supportive	7	6	6	7
53	Explicit guidance	6	4	4	3
53	Implicit guidance	7	7	1	7
53	Supportive	7	7	2	6
54	Explicit guidance	1	1	2	1
54	Implicit guidance	7	7	7	7
54	Supportive	7	7	6	7
55	Explicit guidance	6	4	7	4
55	Implicit guidance	6	3	6	4
55	Supportive	7	6	6	7
56	Explicit guidance	2	2	4	2
56	Implicit guidance	6	6	4	6
56	Supportive	6	4	5	6
57	Explicit guidance	6	6	7	6
57	Implicit guidance	7	3	7	3
57	Supportive	6	6	6	6
58	Explicit guidance	7	7	1	7
58	Implicit guidance	7	7	1	7
58	Supportive	7	7	7	7
59	Explicit guidance	6	6	6	6
59	Implicit guidance	6	6	6	6
59	Supportive	6	6	6	5
60	Explicit guidance	2	1	7	1
60	Implicit guidance	6	1	7	2
60	Supportive	7	7	7	7
61	Explicit guidance	7	4	1	7
61	Implicit guidance	4	7	4	7
61	Supportive	4	4	4	4
62	Explicit guidance	1	1	7	1
62	Implicit guidance	6	6	4	7
62	Supportive	2	5	1	7
63	Explicit guidance	2	2	7	2
63	Implicit guidance	3	3	5	3
63	Supportive	6	6	2	6
64	Explicit guidance	7	6	7	7
64	Implicit guidance	6	3	7	7
64	Supportive	7	7	7	7
65	Explicit guidance	7	7	1	7
65	Implicit guidance	7	7	1	7
65	Supportive	7	7	4	7
66	Explicit guidance	6	6	2	6
66	Implicit guidance	7	7	1	7
66	Supportive	7	7	1	7
67	Explicit guidance	7	1	7	1
67	Implicit guidance	7	3	7	4
67	Supportive	7	2	7	7
68	Explicit guidance	6	2	3	3
68	Implicit guidance	7	2	1	6
68	Supportive	7	7	1	7
69	Explicit guidance	7	6	7	6
69	Implicit guidance	7	6	7	7
69	Supportive	5	5	1	5
70	Explicit guidance	7	7	6	7
70	Implicit guidance	6	5	5	6
70	Supportive	7	7	1	7
71	Explicit guidance	7	4	7	7
71	Implicit guidance	6	6	5	6
71	Supportive	7	6	7	7
72	Explicit guidance	7	1	1	2
72	Implicit guidance	6	1	1	2
72	Supportive	7	6	1	7
73	Explicit guidance	7	4	7	7
73	Implicit guidance	7	4	7	7
73	Supportive	7	4	7	7
74	Explicit guidance	2	2	3	2
74	Implicit guidance	6	6	5	6
74	Supportive	6	6	4	6
75	Explicit guidance	1	1	1	1
75	Implicit guidance	7	7	7	7
75	Supportive	7	7	7	7
76	Explicit guidance	7	1	1	1
76	Implicit guidance	7	3	1	7
76	Supportive	7	7	1	7
77	Explicit guidance	4	3	3	4
77	Implicit guidance	6	4	3	5
77	Supportive	7	4	6	7
78	Explicit guidance	7	2	7	5
78	Implicit guidance	7	5	7	7
78	Supportive	7	7	7	7
79	Explicit guidance	7	7	7	7
79	Implicit guidance	6	6	7	7
79	Supportive	6	6	6	7
80	Explicit guidance	2	2	6	2
80	Implicit guidance	7	6	6	7
80	Supportive	6	6	4	5
81	Explicit guidance	7	2	7	5
81	Implicit guidance	7	6	7	7
81	Supportive	6	5	7	6
82	Explicit guidance	6	6	6	6
82	Implicit guidance	6	3	6	6
82	Supportive	7	7	7	7
83	Explicit guidance	4	4	4	4
83	Implicit guidance	4	4	4	4
83	Supportive	7	4	4	4
84	Explicit guidance	3	3	3	3
84	Implicit guidance	6	5	6	6
84	Supportive	4	4	4	4
85	Explicit guidance	7	7	1	7
85	Implicit guidance	7	1	2	4
85	Supportive	7	7	1	7
86	Explicit guidance	3	4	6	3
86	Implicit guidance	7	6	6	7
86	Supportive	7	7	5	6
87	Explicit guidance	7	7	1	7
87	Implicit guidance	6	4	1	4
87	Supportive	7	7	1	7
88	Explicit guidance	7	4	7	7
88	Implicit guidance	7	4	7	7
88	Supportive	7	5	7	7
89	Explicit guidance	5	6	4	6
89	Implicit guidance	6	5	5	6
89	Supportive	1	4	1	2
90	Explicit guidance	7	4	7	7
90	Implicit guidance	7	5	7	7
90	Supportive	7	6	7	7
91	Explicit guidance	6	3	4	3
91	Implicit guidance	6	3	4	3
91	Supportive	7	7	7	7
92	Explicit guidance	6	6	6	6
92	Implicit guidance	7	7	7	7
92	Supportive	1	1	1	1
93	Explicit guidance	7	1	7	3
93	Implicit guidance	7	2	5	5
93	Supportive	7	7	7	7
94	Explicit guidance	6	5	6	6
94	Implicit guidance	5	5	6	3
94	Supportive	6	3	5	6
95	Explicit guidance	5	6	5	6
95	Implicit guidance	5	6	7	6
95	Supportive	6	5	2	6
96	Explicit guidance	6	3	7	5
96	Implicit guidance	6	2	6	6
96	Supportive	6	6	5	6
97	Explicit guidance	2	2	2	2
97	Implicit guidance	7	7	1	7
97	Supportive	6	6	2	6
