# Supplementary material for: Balancing Performance and Human Autonomy With Implicit Guidance Agent
Source: Front Artif Intell. 2021 Sep 21;4:736321. doi: 10.3389/frai.2021.736321 (PMC8490733; doi:10.3389/frai.2021.736321)
Supplement: Supplementary file 3 [file Table1.csv]

Subject id	Task id	Agent type	Obtained object
1	1	Explicit guidance	none
1	1	Implicit guidance	lower
1	1	Supportive	lower
1	2	Explicit guidance	none
1	2	Implicit guidance	upper
1	2	Supportive	upper
1	3	Explicit guidance	lower
1	3	Implicit guidance	upper
1	3	Supportive	lower
1	4	Explicit guidance	upper
1	4	Implicit guidance	lower
1	4	Supportive	upper
1	5	Explicit guidance	lower
1	5	Implicit guidance	lower
1	5	Supportive	lower
2	1	Explicit guidance	upper
2	1	Implicit guidance	lower
2	1	Supportive	lower
2	2	Explicit guidance	lower
2	2	Implicit guidance	lower
2	2	Supportive	upper
2	3	Explicit guidance	lower
2	3	Implicit guidance	lower
2	3	Supportive	lower
2	4	Explicit guidance	upper
2	4	Implicit guidance	upper
2	4	Supportive	upper
2	5	Explicit guidance	none
2	5	Implicit guidance	upper
2	5	Supportive	upper
3	1	Explicit guidance	upper
3	1	Implicit guidance	upper
3	1	Supportive	lower
3	2	Explicit guidance	lower
3	2	Implicit guidance	lower
3	2	Supportive	upper
3	3	Explicit guidance	lower
3	3	Implicit guidance	lower
3	3	Supportive	lower
3	4	Explicit guidance	upper
3	4	Implicit guidance	upper
3	4	Supportive	upper
3	5	Explicit guidance	lower
3	5	Implicit guidance	lower
3	5	Supportive	upper
4	1	Explicit guidance	none
4	1	Implicit guidance	lower
4	1	Supportive	lower
4	2	Explicit guidance	none
4	2	Implicit guidance	upper
4	2	Supportive	lower
4	3	Explicit guidance	none
4	3	Implicit guidance	lower
4	3	Supportive	lower
4	4	Explicit guidance	none
4	4	Implicit guidance	upper
4	4	Supportive	upper
4	5	Explicit guidance	none
4	5	Implicit guidance	upper
4	5	Supportive	lower
5	1	Explicit guidance	upper
5	1	Implicit guidance	upper
5	1	Supportive	lower
5	2	Explicit guidance	lower
5	2	Implicit guidance	lower
5	2	Supportive	upper
5	3	Explicit guidance	lower
5	3	Implicit guidance	lower
5	3	Supportive	upper
5	4	Explicit guidance	upper
5	4	Implicit guidance	upper
5	4	Supportive	upper
5	5	Explicit guidance	lower
5	5	Implicit guidance	lower
5	5	Supportive	upper
6	1	Explicit guidance	none
6	1	Implicit guidance	upper
6	1	Supportive	lower
6	2	Explicit guidance	none
6	2	Implicit guidance	upper
6	2	Supportive	upper
6	3	Explicit guidance	lower
6	3	Implicit guidance	upper
6	3	Supportive	upper
6	4	Explicit guidance	none
6	4	Implicit guidance	upper
6	4	Supportive	upper
6	5	Explicit guidance	lower
6	5	Implicit guidance	lower
6	5	Supportive	upper
7	1	Explicit guidance	none
7	1	Implicit guidance	lower
7	1	Supportive	lower
7	2	Explicit guidance	lower
7	2	Implicit guidance	upper
7	2	Supportive	upper
7	3	Explicit guidance	none
7	3	Implicit guidance	lower
7	3	Supportive	upper
7	4	Explicit guidance	none
7	4	Implicit guidance	upper
7	4	Supportive	upper
7	5	Explicit guidance	none
7	5	Implicit guidance	upper
7	5	Supportive	lower
8	1	Explicit guidance	none
8	1	Implicit guidance	lower
8	1	Supportive	lower
8	2	Explicit guidance	none
8	2	Implicit guidance	upper
8	2	Supportive	upper
8	3	Explicit guidance	lower
8	3	Implicit guidance	upper
8	3	Supportive	upper
8	4	Explicit guidance	upper
8	4	Implicit guidance	upper
8	4	Supportive	upper
8	5	Explicit guidance	none
8	5	Implicit guidance	upper
8	5	Supportive	upper
9	1	Explicit guidance	upper
9	1	Implicit guidance	upper
9	1	Supportive	lower
9	2	Explicit guidance	lower
9	2	Implicit guidance	lower
9	2	Supportive	upper
9	3	Explicit guidance	lower
9	3	Implicit guidance	lower
9	3	Supportive	upper
9	4	Explicit guidance	upper
9	4	Implicit guidance	upper
9	4	Supportive	lower
9	5	Explicit guidance	lower
9	5	Implicit guidance	lower
9	5	Supportive	lower
10	1	Explicit guidance	none
10	1	Implicit guidance	lower
10	1	Supportive	upper
10	2	Explicit guidance	lower
10	2	Implicit guidance	lower
10	2	Supportive	upper
10	3	Explicit guidance	lower
10	3	Implicit guidance	lower
10	3	Supportive	upper
10	4	Explicit guidance	none
10	4	Implicit guidance	upper
10	4	Supportive	upper
10	5	Explicit guidance	lower
10	5	Implicit guidance	lower
10	5	Supportive	lower
11	1	Explicit guidance	none
11	1	Implicit guidance	upper
11	1	Supportive	upper
11	2	Explicit guidance	none
11	2	Implicit guidance	upper
11	2	Supportive	upper
11	3	Explicit guidance	none
11	3	Implicit guidance	upper
11	3	Supportive	upper
11	4	Explicit guidance	none
11	4	Implicit guidance	upper
11	4	Supportive	upper
11	5	Explicit guidance	none
11	5	Implicit guidance	upper
11	5	Supportive	upper
12	1	Explicit guidance	upper
12	1	Implicit guidance	upper
12	1	Supportive	lower
12	2	Explicit guidance	lower
12	2	Implicit guidance	lower
12	2	Supportive	lower
12	3	Explicit guidance	lower
12	3	Implicit guidance	lower
12	3	Supportive	lower
12	4	Explicit guidance	upper
12	4	Implicit guidance	upper
12	4	Supportive	upper
12	5	Explicit guidance	lower
12	5	Implicit guidance	lower
12	5	Supportive	upper
13	1	Explicit guidance	upper
13	1	Implicit guidance	upper
13	1	Supportive	upper
13	2	Explicit guidance	none
13	2	Implicit guidance	upper
13	2	Supportive	upper
13	3	Explicit guidance	lower
13	3	Implicit guidance	upper
13	3	Supportive	upper
13	4	Explicit guidance	upper
13	4	Implicit guidance	upper
13	4	Supportive	upper
13	5	Explicit guidance	none
13	5	Implicit guidance	lower
13	5	Supportive	upper
14	1	Explicit guidance	none
14	1	Implicit guidance	upper
14	1	Supportive	upper
14	2	Explicit guidance	lower
14	2	Implicit guidance	lower
14	2	Supportive	lower
14	3	Explicit guidance	none
14	3	Implicit guidance	lower
14	3	Supportive	upper
14	4	Explicit guidance	none
14	4	Implicit guidance	upper
14	4	Supportive	upper
14	5	Explicit guidance	lower
14	5	Implicit guidance	lower
14	5	Supportive	lower
15	1	Explicit guidance	upper
15	1	Implicit guidance	lower
15	1	Supportive	lower
15	2	Explicit guidance	lower
15	2	Implicit guidance	upper
15	2	Supportive	upper
15	3	Explicit guidance	lower
15	3	Implicit guidance	lower
15	3	Supportive	lower
15	4	Explicit guidance	upper
15	4	Implicit guidance	upper
15	4	Supportive	lower
15	5	Explicit guidance	lower
15	5	Implicit guidance	upper
15	5	Supportive	lower
16	1	Explicit guidance	upper
16	1	Implicit guidance	lower
16	1	Supportive	lower
16	2	Explicit guidance	lower
16	2	Implicit guidance	lower
16	2	Supportive	upper
16	3	Explicit guidance	lower
16	3	Implicit guidance	lower
16	3	Supportive	upper
16	4	Explicit guidance	upper
16	4	Implicit guidance	upper
16	4	Supportive	upper
16	5	Explicit guidance	lower
16	5	Implicit guidance	upper
16	5	Supportive	upper
17	1	Explicit guidance	upper
17	1	Implicit guidance	upper
17	1	Supportive	upper
17	2	Explicit guidance	lower
17	2	Implicit guidance	upper
17	2	Supportive	upper
17	3	Explicit guidance	lower
17	3	Implicit guidance	upper
17	3	Supportive	upper
17	4	Explicit guidance	none
17	4	Implicit guidance	upper
17	4	Supportive	upper
17	5	Explicit guidance	lower
17	5	Implicit guidance	upper
17	5	Supportive	upper
18	1	Explicit guidance	upper
18	1	Implicit guidance	upper
18	1	Supportive	upper
18	2	Explicit guidance	none
18	2	Implicit guidance	upper
18	2	Supportive	upper
18	3	Explicit guidance	none
18	3	Implicit guidance	upper
18	3	Supportive	upper
18	4	Explicit guidance	upper
18	4	Implicit guidance	upper
18	4	Supportive	upper
18	5	Explicit guidance	none
18	5	Implicit guidance	upper
18	5	Supportive	upper
19	1	Explicit guidance	upper
19	1	Implicit guidance	lower
19	1	Supportive	lower
19	2	Explicit guidance	lower
19	2	Implicit guidance	lower
19	2	Supportive	lower
19	3	Explicit guidance	lower
19	3	Implicit guidance	lower
19	3	Supportive	lower
19	4	Explicit guidance	upper
19	4	Implicit guidance	upper
19	4	Supportive	none
19	5	Explicit guidance	lower
19	5	Implicit guidance	upper
19	5	Supportive	upper
20	1	Explicit guidance	upper
20	1	Implicit guidance	upper
20	1	Supportive	upper
20	2	Explicit guidance	lower
20	2	Implicit guidance	lower
20	2	Supportive	upper
20	3	Explicit guidance	lower
20	3	Implicit guidance	lower
20	3	Supportive	upper
20	4	Explicit guidance	upper
20	4	Implicit guidance	upper
20	4	Supportive	upper
20	5	Explicit guidance	lower
20	5	Implicit guidance	lower
20	5	Supportive	upper
21	1	Explicit guidance	upper
21	1	Implicit guidance	lower
21	1	Supportive	lower
21	2	Explicit guidance	lower
21	2	Implicit guidance	lower
21	2	Supportive	lower
21	3	Explicit guidance	lower
21	3	Implicit guidance	lower
21	3	Supportive	lower
21	4	Explicit guidance	upper
21	4	Implicit guidance	upper
21	4	Supportive	upper
21	5	Explicit guidance	lower
21	5	Implicit guidance	upper
21	5	Supportive	upper
22	1	Explicit guidance	upper
22	1	Implicit guidance	upper
22	1	Supportive	upper
22	2	Explicit guidance	none
22	2	Implicit guidance	lower
22	2	Supportive	upper
22	3	Explicit guidance	lower
22	3	Implicit guidance	upper
22	3	Supportive	upper
22	4	Explicit guidance	none
22	4	Implicit guidance	upper
22	4	Supportive	upper
22	5	Explicit guidance	lower
22	5	Implicit guidance	upper
22	5	Supportive	upper
23	1	Explicit guidance	none
23	1	Implicit guidance	upper
23	1	Supportive	upper
23	2	Explicit guidance	none
23	2	Implicit guidance	upper
23	2	Supportive	upper
23	3	Explicit guidance	none
23	3	Implicit guidance	upper
23	3	Supportive	upper
23	4	Explicit guidance	upper
23	4	Implicit guidance	upper
23	4	Supportive	upper
23	5	Explicit guidance	none
23	5	Implicit guidance	upper
23	5	Supportive	upper
24	1	Explicit guidance	none
24	1	Implicit guidance	lower
24	1	Supportive	lower
24	2	Explicit guidance	none
24	2	Implicit guidance	lower
24	2	Supportive	lower
24	3	Explicit guidance	lower
24	3	Implicit guidance	lower
24	3	Supportive	lower
24	4	Explicit guidance	upper
24	4	Implicit guidance	upper
24	4	Supportive	upper
24	5	Explicit guidance	none
24	5	Implicit guidance	upper
24	5	Supportive	upper
25	1	Explicit guidance	none
25	1	Implicit guidance	upper
25	1	Supportive	upper
25	2	Explicit guidance	lower
25	2	Implicit guidance	lower
25	2	Supportive	lower
25	3	Explicit guidance	lower
25	3	Implicit guidance	lower
25	3	Supportive	upper
25	4	Explicit guidance	none
25	4	Implicit guidance	upper
25	4	Supportive	lower
25	5	Explicit guidance	none
25	5	Implicit guidance	upper
25	5	Supportive	upper
26	1	Explicit guidance	none
26	1	Implicit guidance	upper
26	1	Supportive	lower
26	2	Explicit guidance	none
26	2	Implicit guidance	lower
26	2	Supportive	upper
26	3	Explicit guidance	lower
26	3	Implicit guidance	lower
26	3	Supportive	upper
26	4	Explicit guidance	upper
26	4	Implicit guidance	upper
26	4	Supportive	upper
26	5	Explicit guidance	lower
26	5	Implicit guidance	lower
26	5	Supportive	lower
27	1	Explicit guidance	upper
27	1	Implicit guidance	lower
27	1	Supportive	lower
27	2	Explicit guidance	lower
27	2	Implicit guidance	lower
27	2	Supportive	lower
27	3	Explicit guidance	lower
27	3	Implicit guidance	lower
27	3	Supportive	lower
27	4	Explicit guidance	upper
27	4	Implicit guidance	upper
27	4	Supportive	upper
27	5	Explicit guidance	lower
27	5	Implicit guidance	upper
27	5	Supportive	upper
28	1	Explicit guidance	upper
28	1	Implicit guidance	upper
28	1	Supportive	upper
28	2	Explicit guidance	none
28	2	Implicit guidance	lower
28	2	Supportive	upper
28	3	Explicit guidance	lower
28	3	Implicit guidance	lower
28	3	Supportive	upper
28	4	Explicit guidance	upper
28	4	Implicit guidance	upper
28	4	Supportive	upper
28	5	Explicit guidance	none
28	5	Implicit guidance	lower
28	5	Supportive	upper
29	1	Explicit guidance	none
29	1	Implicit guidance	upper
29	1	Supportive	lower
29	2	Explicit guidance	none
29	2	Implicit guidance	upper
29	2	Supportive	upper
29	3	Explicit guidance	none
29	3	Implicit guidance	upper
29	3	Supportive	upper
29	4	Explicit guidance	none
29	4	Implicit guidance	upper
29	4	Supportive	upper
29	5	Explicit guidance	lower
29	5	Implicit guidance	upper
29	5	Supportive	upper
30	1	Explicit guidance	none
30	1	Implicit guidance	lower
30	1	Supportive	lower
30	2	Explicit guidance	lower
30	2	Implicit guidance	lower
30	2	Supportive	upper
30	3	Explicit guidance	lower
30	3	Implicit guidance	lower
30	3	Supportive	lower
30	4	Explicit guidance	none
30	4	Implicit guidance	lower
30	4	Supportive	lower
30	5	Explicit guidance	lower
30	5	Implicit guidance	lower
30	5	Supportive	lower
31	1	Explicit guidance	upper
31	1	Implicit guidance	upper
31	1	Supportive	upper
31	2	Explicit guidance	lower
31	2	Implicit guidance	upper
31	2	Supportive	upper
31	3	Explicit guidance	lower
31	3	Implicit guidance	upper
31	3	Supportive	upper
31	4	Explicit guidance	upper
31	4	Implicit guidance	upper
31	4	Supportive	upper
31	5	Explicit guidance	lower
31	5	Implicit guidance	upper
31	5	Supportive	upper
32	1	Explicit guidance	upper
32	1	Implicit guidance	upper
32	1	Supportive	lower
32	2	Explicit guidance	lower
32	2	Implicit guidance	lower
32	2	Supportive	upper
32	3	Explicit guidance	none
32	3	Implicit guidance	lower
32	3	Supportive	upper
32	4	Explicit guidance	upper
32	4	Implicit guidance	upper
32	4	Supportive	lower
32	5	Explicit guidance	none
32	5	Implicit guidance	upper
32	5	Supportive	lower
33	1	Explicit guidance	none
33	1	Implicit guidance	upper
33	1	Supportive	upper
33	2	Explicit guidance	lower
33	2	Implicit guidance	lower
33	2	Supportive	lower
33	3	Explicit guidance	none
33	3	Implicit guidance	upper
33	3	Supportive	lower
33	4	Explicit guidance	none
33	4	Implicit guidance	upper
33	4	Supportive	none
33	5	Explicit guidance	lower
33	5	Implicit guidance	lower
33	5	Supportive	upper
34	1	Explicit guidance	upper
34	1	Implicit guidance	upper
34	1	Supportive	lower
34	2	Explicit guidance	lower
34	2	Implicit guidance	lower
34	2	Supportive	upper
34	3	Explicit guidance	none
34	3	Implicit guidance	lower
34	3	Supportive	upper
34	4	Explicit guidance	upper
34	4	Implicit guidance	upper
34	4	Supportive	upper
34	5	Explicit guidance	lower
34	5	Implicit guidance	lower
34	5	Supportive	upper
35	1	Explicit guidance	none
35	1	Implicit guidance	upper
35	1	Supportive	lower
35	2	Explicit guidance	lower
35	2	Implicit guidance	lower
35	2	Supportive	lower
35	3	Explicit guidance	none
35	3	Implicit guidance	lower
35	3	Supportive	lower
35	4	Explicit guidance	none
35	4	Implicit guidance	upper
35	4	Supportive	lower
35	5	Explicit guidance	none
35	5	Implicit guidance	lower
35	5	Supportive	lower
36	1	Explicit guidance	upper
36	1	Implicit guidance	upper
36	1	Supportive	lower
36	2	Explicit guidance	lower
36	2	Implicit guidance	lower
36	2	Supportive	upper
36	3	Explicit guidance	lower
36	3	Implicit guidance	lower
36	3	Supportive	upper
36	4	Explicit guidance	upper
36	4	Implicit guidance	upper
36	4	Supportive	upper
36	5	Explicit guidance	lower
36	5	Implicit guidance	upper
36	5	Supportive	upper
37	1	Explicit guidance	upper
37	1	Implicit guidance	upper
37	1	Supportive	lower
37	2	Explicit guidance	lower
37	2	Implicit guidance	lower
37	2	Supportive	upper
37	3	Explicit guidance	lower
37	3	Implicit guidance	lower
37	3	Supportive	upper
37	4	Explicit guidance	upper
37	4	Implicit guidance	upper
37	4	Supportive	lower
37	5	Explicit guidance	lower
37	5	Implicit guidance	lower
37	5	Supportive	upper
38	1	Explicit guidance	upper
38	1	Implicit guidance	upper
38	1	Supportive	upper
38	2	Explicit guidance	none
38	2	Implicit guidance	lower
38	2	Supportive	upper
38	3	Explicit guidance	lower
38	3	Implicit guidance	lower
38	3	Supportive	lower
38	4	Explicit guidance	upper
38	4	Implicit guidance	upper
38	4	Supportive	upper
38	5	Explicit guidance	lower
38	5	Implicit guidance	lower
38	5	Supportive	upper
39	1	Explicit guidance	upper
39	1	Implicit guidance	upper
39	1	Supportive	lower
39	2	Explicit guidance	lower
39	2	Implicit guidance	lower
39	2	Supportive	lower
39	3	Explicit guidance	lower
39	3	Implicit guidance	lower
39	3	Supportive	lower
39	4	Explicit guidance	upper
39	4	Implicit guidance	upper
39	4	Supportive	upper
39	5	Explicit guidance	lower
39	5	Implicit guidance	lower
39	5	Supportive	upper
40	1	Explicit guidance	upper
40	1	Implicit guidance	upper
40	1	Supportive	upper
40	2	Explicit guidance	lower
40	2	Implicit guidance	lower
40	2	Supportive	lower
40	3	Explicit guidance	lower
40	3	Implicit guidance	lower
40	3	Supportive	lower
40	4	Explicit guidance	upper
40	4	Implicit guidance	upper
40	4	Supportive	upper
40	5	Explicit guidance	none
40	5	Implicit guidance	lower
40	5	Supportive	upper
41	1	Explicit guidance	upper
41	1	Implicit guidance	upper
41	1	Supportive	lower
41	2	Explicit guidance	lower
41	2	Implicit guidance	upper
41	2	Supportive	upper
41	3	Explicit guidance	lower
41	3	Implicit guidance	lower
41	3	Supportive	upper
41	4	Explicit guidance	upper
41	4	Implicit guidance	upper
41	4	Supportive	upper
41	5	Explicit guidance	lower
41	5	Implicit guidance	upper
41	5	Supportive	upper
42	1	Explicit guidance	none
42	1	Implicit guidance	upper
42	1	Supportive	upper
42	2	Explicit guidance	none
42	2	Implicit guidance	upper
42	2	Supportive	upper
42	3	Explicit guidance	lower
42	3	Implicit guidance	upper
42	3	Supportive	upper
42	4	Explicit guidance	upper
42	4	Implicit guidance	upper
42	4	Supportive	upper
42	5	Explicit guidance	none
42	5	Implicit guidance	upper
42	5	Supportive	upper
43	1	Explicit guidance	none
43	1	Implicit guidance	upper
43	1	Supportive	lower
43	2	Explicit guidance	lower
43	2	Implicit guidance	lower
43	2	Supportive	upper
43	3	Explicit guidance	none
43	3	Implicit guidance	lower
43	3	Supportive	lower
43	4	Explicit guidance	none
43	4	Implicit guidance	upper
43	4	Supportive	none
43	5	Explicit guidance	lower
43	5	Implicit guidance	lower
43	5	Supportive	upper
44	1	Explicit guidance	none
44	1	Implicit guidance	lower
44	1	Supportive	lower
44	2	Explicit guidance	none
44	2	Implicit guidance	lower
44	2	Supportive	upper
44	3	Explicit guidance	none
44	3	Implicit guidance	lower
44	3	Supportive	lower
44	4	Explicit guidance	none
44	4	Implicit guidance	upper
44	4	Supportive	lower
44	5	Explicit guidance	lower
44	5	Implicit guidance	lower
44	5	Supportive	upper
45	1	Explicit guidance	upper
45	1	Implicit guidance	upper
45	1	Supportive	upper
45	2	Explicit guidance	none
45	2	Implicit guidance	lower
45	2	Supportive	upper
45	3	Explicit guidance	lower
45	3	Implicit guidance	lower
45	3	Supportive	upper
45	4	Explicit guidance	upper
45	4	Implicit guidance	upper
45	4	Supportive	upper
45	5	Explicit guidance	lower
45	5	Implicit guidance	lower
45	5	Supportive	lower
46	1	Explicit guidance	none
46	1	Implicit guidance	upper
46	1	Supportive	lower
46	2	Explicit guidance	lower
46	2	Implicit guidance	lower
46	2	Supportive	upper
46	3	Explicit guidance	none
46	3	Implicit guidance	lower
46	3	Supportive	lower
46	4	Explicit guidance	upper
46	4	Implicit guidance	upper
46	4	Supportive	upper
46	5	Explicit guidance	none
46	5	Implicit guidance	lower
46	5	Supportive	upper
47	1	Explicit guidance	upper
47	1	Implicit guidance	upper
47	1	Supportive	lower
47	2	Explicit guidance	none
47	2	Implicit guidance	lower
47	2	Supportive	lower
47	3	Explicit guidance	lower
47	3	Implicit guidance	lower
47	3	Supportive	lower
47	4	Explicit guidance	upper
47	4	Implicit guidance	upper
47	4	Supportive	upper
47	5	Explicit guidance	lower
47	5	Implicit guidance	lower
47	5	Supportive	lower
48	1	Explicit guidance	none
48	1	Implicit guidance	lower
48	1	Supportive	upper
48	2	Explicit guidance	none
48	2	Implicit guidance	upper
48	2	Supportive	upper
48	3	Explicit guidance	lower
48	3	Implicit guidance	lower
48	3	Supportive	lower
48	4	Explicit guidance	upper
48	4	Implicit guidance	upper
48	4	Supportive	upper
48	5	Explicit guidance	none
48	5	Implicit guidance	upper
48	5	Supportive	upper
49	1	Explicit guidance	upper
49	1	Implicit guidance	lower
49	1	Supportive	lower
49	2	Explicit guidance	lower
49	2	Implicit guidance	lower
49	2	Supportive	upper
49	3	Explicit guidance	lower
49	3	Implicit guidance	lower
49	3	Supportive	upper
49	4	Explicit guidance	upper
49	4	Implicit guidance	upper
49	4	Supportive	upper
49	5	Explicit guidance	none
49	5	Implicit guidance	upper
49	5	Supportive	upper
50	1	Explicit guidance	none
50	1	Implicit guidance	upper
50	1	Supportive	upper
50	2	Explicit guidance	lower
50	2	Implicit guidance	upper
50	2	Supportive	upper
50	3	Explicit guidance	lower
50	3	Implicit guidance	upper
50	3	Supportive	upper
50	4	Explicit guidance	none
50	4	Implicit guidance	lower
50	4	Supportive	upper
50	5	Explicit guidance	none
50	5	Implicit guidance	upper
50	5	Supportive	upper
51	1	Explicit guidance	upper
51	1	Implicit guidance	upper
51	1	Supportive	upper
51	2	Explicit guidance	lower
51	2	Implicit guidance	lower
51	2	Supportive	lower
51	3	Explicit guidance	lower
51	3	Implicit guidance	lower
51	3	Supportive	upper
51	4	Explicit guidance	upper
51	4	Implicit guidance	upper
51	4	Supportive	upper
51	5	Explicit guidance	lower
51	5	Implicit guidance	lower
51	5	Supportive	upper
52	1	Explicit guidance	none
52	1	Implicit guidance	lower
52	1	Supportive	lower
52	2	Explicit guidance	lower
52	2	Implicit guidance	lower
52	2	Supportive	lower
52	3	Explicit guidance	none
52	3	Implicit guidance	lower
52	3	Supportive	lower
52	4	Explicit guidance	none
52	4	Implicit guidance	lower
52	4	Supportive	lower
52	5	Explicit guidance	lower
52	5	Implicit guidance	lower
52	5	Supportive	lower
53	1	Explicit guidance	none
53	1	Implicit guidance	upper
53	1	Supportive	lower
53	2	Explicit guidance	none
53	2	Implicit guidance	upper
53	2	Supportive	upper
53	3	Explicit guidance	lower
53	3	Implicit guidance	lower
53	3	Supportive	lower
53	4	Explicit guidance	upper
53	4	Implicit guidance	upper
53	4	Supportive	upper
53	5	Explicit guidance	lower
53	5	Implicit guidance	lower
53	5	Supportive	upper
54	1	Explicit guidance	none
54	1	Implicit guidance	upper
54	1	Supportive	lower
54	2	Explicit guidance	lower
54	2	Implicit guidance	lower
54	2	Supportive	upper
54	3	Explicit guidance	none
54	3	Implicit guidance	lower
54	3	Supportive	upper
54	4	Explicit guidance	none
54	4	Implicit guidance	lower
54	4	Supportive	lower
54	5	Explicit guidance	none
54	5	Implicit guidance	lower
54	5	Supportive	lower
55	1	Explicit guidance	upper
55	1	Implicit guidance	upper
55	1	Supportive	upper
55	2	Explicit guidance	lower
55	2	Implicit guidance	lower
55	2	Supportive	upper
55	3	Explicit guidance	none
55	3	Implicit guidance	lower
55	3	Supportive	upper
55	4	Explicit guidance	upper
55	4	Implicit guidance	upper
55	4	Supportive	upper
55	5	Explicit guidance	lower
55	5	Implicit guidance	lower
55	5	Supportive	upper
56	1	Explicit guidance	none
56	1	Implicit guidance	lower
56	1	Supportive	upper
56	2	Explicit guidance	none
56	2	Implicit guidance	lower
56	2	Supportive	upper
56	3	Explicit guidance	lower
56	3	Implicit guidance	lower
56	3	Supportive	lower
56	4	Explicit guidance	none
56	4	Implicit guidance	upper
56	4	Supportive	upper
56	5	Explicit guidance	lower
56	5	Implicit guidance	lower
56	5	Supportive	upper
57	1	Explicit guidance	upper
57	1	Implicit guidance	upper
57	1	Supportive	lower
57	2	Explicit guidance	lower
57	2	Implicit guidance	lower
57	2	Supportive	upper
57	3	Explicit guidance	lower
57	3	Implicit guidance	lower
57	3	Supportive	lower
57	4	Explicit guidance	upper
57	4	Implicit guidance	upper
57	4	Supportive	upper
57	5	Explicit guidance	lower
57	5	Implicit guidance	lower
57	5	Supportive	upper
58	1	Explicit guidance	upper
58	1	Implicit guidance	upper
58	1	Supportive	lower
58	2	Explicit guidance	lower
58	2	Implicit guidance	upper
58	2	Supportive	upper
58	3	Explicit guidance	lower
58	3	Implicit guidance	lower
58	3	Supportive	upper
58	4	Explicit guidance	upper
58	4	Implicit guidance	upper
58	4	Supportive	upper
58	5	Explicit guidance	none
58	5	Implicit guidance	lower
58	5	Supportive	upper
59	1	Explicit guidance	upper
59	1	Implicit guidance	lower
59	1	Supportive	lower
59	2	Explicit guidance	lower
59	2	Implicit guidance	upper
59	2	Supportive	upper
59	3	Explicit guidance	none
59	3	Implicit guidance	upper
59	3	Supportive	upper
59	4	Explicit guidance	upper
59	4	Implicit guidance	lower
59	4	Supportive	upper
59	5	Explicit guidance	lower
59	5	Implicit guidance	lower
59	5	Supportive	lower
60	1	Explicit guidance	upper
60	1	Implicit guidance	upper
60	1	Supportive	upper
60	2	Explicit guidance	lower
60	2	Implicit guidance	lower
60	2	Supportive	lower
60	3	Explicit guidance	lower
60	3	Implicit guidance	lower
60	3	Supportive	lower
60	4	Explicit guidance	upper
60	4	Implicit guidance	upper
60	4	Supportive	upper
60	5	Explicit guidance	none
60	5	Implicit guidance	lower
60	5	Supportive	upper
61	1	Explicit guidance	upper
61	1	Implicit guidance	upper
61	1	Supportive	lower
61	2	Explicit guidance	lower
61	2	Implicit guidance	upper
61	2	Supportive	upper
61	3	Explicit guidance	lower
61	3	Implicit guidance	lower
61	3	Supportive	lower
61	4	Explicit guidance	upper
61	4	Implicit guidance	upper
61	4	Supportive	lower
61	5	Explicit guidance	lower
61	5	Implicit guidance	upper
61	5	Supportive	upper
62	1	Explicit guidance	none
62	1	Implicit guidance	upper
62	1	Supportive	lower
62	2	Explicit guidance	none
62	2	Implicit guidance	upper
62	2	Supportive	upper
62	3	Explicit guidance	none
62	3	Implicit guidance	upper
62	3	Supportive	lower
62	4	Explicit guidance	none
62	4	Implicit guidance	upper
62	4	Supportive	lower
62	5	Explicit guidance	none
62	5	Implicit guidance	lower
62	5	Supportive	lower
63	1	Explicit guidance	none
63	1	Implicit guidance	upper
63	1	Supportive	lower
63	2	Explicit guidance	lower
63	2	Implicit guidance	upper
63	2	Supportive	upper
63	3	Explicit guidance	none
63	3	Implicit guidance	lower
63	3	Supportive	upper
63	4	Explicit guidance	upper
63	4	Implicit guidance	upper
63	4	Supportive	upper
63	5	Explicit guidance	none
63	5	Implicit guidance	upper
63	5	Supportive	upper
64	1	Explicit guidance	upper
64	1	Implicit guidance	upper
64	1	Supportive	lower
64	2	Explicit guidance	lower
64	2	Implicit guidance	lower
64	2	Supportive	lower
64	3	Explicit guidance	lower
64	3	Implicit guidance	lower
64	3	Supportive	lower
64	4	Explicit guidance	upper
64	4	Implicit guidance	upper
64	4	Supportive	upper
64	5	Explicit guidance	lower
64	5	Implicit guidance	upper
64	5	Supportive	upper
65	1	Explicit guidance	upper
65	1	Implicit guidance	upper
65	1	Supportive	lower
65	2	Explicit guidance	lower
65	2	Implicit guidance	lower
65	2	Supportive	upper
65	3	Explicit guidance	lower
65	3	Implicit guidance	lower
65	3	Supportive	lower
65	4	Explicit guidance	upper
65	4	Implicit guidance	upper
65	4	Supportive	upper
65	5	Explicit guidance	lower
65	5	Implicit guidance	lower
65	5	Supportive	lower
66	1	Explicit guidance	upper
66	1	Implicit guidance	upper
66	1	Supportive	upper
66	2	Explicit guidance	none
66	2	Implicit guidance	upper
66	2	Supportive	upper
66	3	Explicit guidance	lower
66	3	Implicit guidance	upper
66	3	Supportive	upper
66	4	Explicit guidance	upper
66	4	Implicit guidance	upper
66	4	Supportive	upper
66	5	Explicit guidance	lower
66	5	Implicit guidance	lower
66	5	Supportive	upper
67	1	Explicit guidance	upper
67	1	Implicit guidance	upper
67	1	Supportive	lower
67	2	Explicit guidance	lower
67	2	Implicit guidance	lower
67	2	Supportive	upper
67	3	Explicit guidance	lower
67	3	Implicit guidance	lower
67	3	Supportive	lower
67	4	Explicit guidance	upper
67	4	Implicit guidance	upper
67	4	Supportive	lower
67	5	Explicit guidance	lower
67	5	Implicit guidance	upper
67	5	Supportive	upper
68	1	Explicit guidance	upper
68	1	Implicit guidance	upper
68	1	Supportive	lower
68	2	Explicit guidance	none
68	2	Implicit guidance	lower
68	2	Supportive	upper
68	3	Explicit guidance	lower
68	3	Implicit guidance	lower
68	3	Supportive	upper
68	4	Explicit guidance	upper
68	4	Implicit guidance	upper
68	4	Supportive	lower
68	5	Explicit guidance	lower
68	5	Implicit guidance	lower
68	5	Supportive	upper
69	1	Explicit guidance	upper
69	1	Implicit guidance	upper
69	1	Supportive	upper
69	2	Explicit guidance	lower
69	2	Implicit guidance	upper
69	2	Supportive	upper
69	3	Explicit guidance	lower
69	3	Implicit guidance	lower
69	3	Supportive	upper
69	4	Explicit guidance	upper
69	4	Implicit guidance	upper
69	4	Supportive	none
69	5	Explicit guidance	lower
69	5	Implicit guidance	lower
69	5	Supportive	lower
70	1	Explicit guidance	upper
70	1	Implicit guidance	upper
70	1	Supportive	lower
70	2	Explicit guidance	lower
70	2	Implicit guidance	lower
70	2	Supportive	upper
70	3	Explicit guidance	lower
70	3	Implicit guidance	lower
70	3	Supportive	lower
70	4	Explicit guidance	upper
70	4	Implicit guidance	upper
70	4	Supportive	upper
70	5	Explicit guidance	lower
70	5	Implicit guidance	upper
70	5	Supportive	upper
71	1	Explicit guidance	upper
71	1	Implicit guidance	lower
71	1	Supportive	lower
71	2	Explicit guidance	lower
71	2	Implicit guidance	upper
71	2	Supportive	upper
71	3	Explicit guidance	lower
71	3	Implicit guidance	upper
71	3	Supportive	upper
71	4	Explicit guidance	upper
71	4	Implicit guidance	upper
71	4	Supportive	upper
71	5	Explicit guidance	lower
71	5	Implicit guidance	upper
71	5	Supportive	upper
72	1	Explicit guidance	upper
72	1	Implicit guidance	upper
72	1	Supportive	lower
72	2	Explicit guidance	lower
72	2	Implicit guidance	lower
72	2	Supportive	upper
72	3	Explicit guidance	lower
72	3	Implicit guidance	lower
72	3	Supportive	upper
72	4	Explicit guidance	upper
72	4	Implicit guidance	upper
72	4	Supportive	upper
72	5	Explicit guidance	lower
72	5	Implicit guidance	lower
72	5	Supportive	upper
73	1	Explicit guidance	upper
73	1	Implicit guidance	upper
73	1	Supportive	upper
73	2	Explicit guidance	lower
73	2	Implicit guidance	upper
73	2	Supportive	upper
73	3	Explicit guidance	lower
73	3	Implicit guidance	lower
73	3	Supportive	lower
73	4	Explicit guidance	upper
73	4	Implicit guidance	upper
73	4	Supportive	upper
73	5	Explicit guidance	lower
73	5	Implicit guidance	upper
73	5	Supportive	lower
74	1	Explicit guidance	none
74	1	Implicit guidance	lower
74	1	Supportive	lower
74	2	Explicit guidance	lower
74	2	Implicit guidance	lower
74	2	Supportive	lower
74	3	Explicit guidance	lower
74	3	Implicit guidance	lower
74	3	Supportive	lower
74	4	Explicit guidance	none
74	4	Implicit guidance	lower
74	4	Supportive	lower
74	5	Explicit guidance	none
74	5	Implicit guidance	lower
74	5	Supportive	lower
75	1	Explicit guidance	upper
75	1	Implicit guidance	upper
75	1	Supportive	lower
75	2	Explicit guidance	lower
75	2	Implicit guidance	lower
75	2	Supportive	upper
75	3	Explicit guidance	lower
75	3	Implicit guidance	lower
75	3	Supportive	upper
75	4	Explicit guidance	upper
75	4	Implicit guidance	upper
75	4	Supportive	upper
75	5	Explicit guidance	none
75	5	Implicit guidance	upper
75	5	Supportive	upper
76	1	Explicit guidance	upper
76	1	Implicit guidance	lower
76	1	Supportive	upper
76	2	Explicit guidance	lower
76	2	Implicit guidance	lower
76	2	Supportive	upper
76	3	Explicit guidance	lower
76	3	Implicit guidance	lower
76	3	Supportive	lower
76	4	Explicit guidance	upper
76	4	Implicit guidance	upper
76	4	Supportive	upper
76	5	Explicit guidance	lower
76	5	Implicit guidance	lower
76	5	Supportive	lower
77	1	Explicit guidance	upper
77	1	Implicit guidance	upper
77	1	Supportive	upper
77	2	Explicit guidance	lower
77	2	Implicit guidance	lower
77	2	Supportive	lower
77	3	Explicit guidance	lower
77	3	Implicit guidance	lower
77	3	Supportive	lower
77	4	Explicit guidance	none
77	4	Implicit guidance	upper
77	4	Supportive	lower
77	5	Explicit guidance	lower
77	5	Implicit guidance	lower
77	5	Supportive	lower
78	1	Explicit guidance	upper
78	1	Implicit guidance	upper
78	1	Supportive	upper
78	2	Explicit guidance	lower
78	2	Implicit guidance	lower
78	2	Supportive	lower
78	3	Explicit guidance	lower
78	3	Implicit guidance	lower
78	3	Supportive	lower
78	4	Explicit guidance	upper
78	4	Implicit guidance	upper
78	4	Supportive	upper
78	5	Explicit guidance	lower
78	5	Implicit guidance	lower
78	5	Supportive	upper
79	1	Explicit guidance	upper
79	1	Implicit guidance	lower
79	1	Supportive	lower
79	2	Explicit guidance	lower
79	2	Implicit guidance	lower
79	2	Supportive	lower
79	3	Explicit guidance	lower
79	3	Implicit guidance	lower
79	3	Supportive	lower
79	4	Explicit guidance	upper
79	4	Implicit guidance	lower
79	4	Supportive	none
79	5	Explicit guidance	lower
79	5	Implicit guidance	upper
79	5	Supportive	upper
80	1	Explicit guidance	none
80	1	Implicit guidance	upper
80	1	Supportive	upper
80	2	Explicit guidance	lower
80	2	Implicit guidance	upper
80	2	Supportive	upper
80	3	Explicit guidance	none
80	3	Implicit guidance	lower
80	3	Supportive	upper
80	4	Explicit guidance	upper
80	4	Implicit guidance	upper
80	4	Supportive	none
80	5	Explicit guidance	none
80	5	Implicit guidance	upper
80	5	Supportive	upper
81	1	Explicit guidance	upper
81	1	Implicit guidance	upper
81	1	Supportive	lower
81	2	Explicit guidance	lower
81	2	Implicit guidance	lower
81	2	Supportive	upper
81	3	Explicit guidance	lower
81	3	Implicit guidance	lower
81	3	Supportive	upper
81	4	Explicit guidance	upper
81	4	Implicit guidance	upper
81	4	Supportive	lower
81	5	Explicit guidance	lower
81	5	Implicit guidance	lower
81	5	Supportive	upper
82	1	Explicit guidance	upper
82	1	Implicit guidance	upper
82	1	Supportive	upper
82	2	Explicit guidance	lower
82	2	Implicit guidance	lower
82	2	Supportive	upper
82	3	Explicit guidance	lower
82	3	Implicit guidance	lower
82	3	Supportive	lower
82	4	Explicit guidance	upper
82	4	Implicit guidance	upper
82	4	Supportive	upper
82	5	Explicit guidance	lower
82	5	Implicit guidance	lower
82	5	Supportive	upper
83	1	Explicit guidance	none
83	1	Implicit guidance	upper
83	1	Supportive	lower
83	2	Explicit guidance	none
83	2	Implicit guidance	upper
83	2	Supportive	lower
83	3	Explicit guidance	lower
83	3	Implicit guidance	upper
83	3	Supportive	upper
83	4	Explicit guidance	none
83	4	Implicit guidance	upper
83	4	Supportive	none
83	5	Explicit guidance	none
83	5	Implicit guidance	upper
83	5	Supportive	lower
84	1	Explicit guidance	none
84	1	Implicit guidance	upper
84	1	Supportive	upper
84	2	Explicit guidance	lower
84	2	Implicit guidance	upper
84	2	Supportive	lower
84	3	Explicit guidance	lower
84	3	Implicit guidance	lower
84	3	Supportive	upper
84	4	Explicit guidance	none
84	4	Implicit guidance	upper
84	4	Supportive	upper
84	5	Explicit guidance	none
84	5	Implicit guidance	lower
84	5	Supportive	upper
85	1	Explicit guidance	upper
85	1	Implicit guidance	upper
85	1	Supportive	upper
85	2	Explicit guidance	lower
85	2	Implicit guidance	lower
85	2	Supportive	lower
85	3	Explicit guidance	lower
85	3	Implicit guidance	lower
85	3	Supportive	lower
85	4	Explicit guidance	upper
85	4	Implicit guidance	upper
85	4	Supportive	upper
85	5	Explicit guidance	lower
85	5	Implicit guidance	lower
85	5	Supportive	upper
86	1	Explicit guidance	none
86	1	Implicit guidance	upper
86	1	Supportive	lower
86	2	Explicit guidance	none
86	2	Implicit guidance	upper
86	2	Supportive	upper
86	3	Explicit guidance	lower
86	3	Implicit guidance	upper
86	3	Supportive	lower
86	4	Explicit guidance	upper
86	4	Implicit guidance	upper
86	4	Supportive	upper
86	5	Explicit guidance	none
86	5	Implicit guidance	upper
86	5	Supportive	upper
87	1	Explicit guidance	upper
87	1	Implicit guidance	upper
87	1	Supportive	lower
87	2	Explicit guidance	lower
87	2	Implicit guidance	lower
87	2	Supportive	lower
87	3	Explicit guidance	lower
87	3	Implicit guidance	lower
87	3	Supportive	lower
87	4	Explicit guidance	upper
87	4	Implicit guidance	upper
87	4	Supportive	upper
87	5	Explicit guidance	lower
87	5	Implicit guidance	lower
87	5	Supportive	upper
88	1	Explicit guidance	upper
88	1	Implicit guidance	upper
88	1	Supportive	upper
88	2	Explicit guidance	lower
88	2	Implicit guidance	upper
88	2	Supportive	upper
88	3	Explicit guidance	lower
88	3	Implicit guidance	lower
88	3	Supportive	upper
88	4	Explicit guidance	upper
88	4	Implicit guidance	upper
88	4	Supportive	upper
88	5	Explicit guidance	lower
88	5	Implicit guidance	lower
88	5	Supportive	upper
89	1	Explicit guidance	none
89	1	Implicit guidance	upper
89	1	Supportive	lower
89	2	Explicit guidance	lower
89	2	Implicit guidance	upper
89	2	Supportive	lower
89	3	Explicit guidance	none
89	3	Implicit guidance	lower
89	3	Supportive	lower
89	4	Explicit guidance	upper
89	4	Implicit guidance	lower
89	4	Supportive	lower
89	5	Explicit guidance	lower
89	5	Implicit guidance	lower
89	5	Supportive	lower
90	1	Explicit guidance	upper
90	1	Implicit guidance	lower
90	1	Supportive	lower
90	2	Explicit guidance	lower
90	2	Implicit guidance	lower
90	2	Supportive	upper
90	3	Explicit guidance	lower
90	3	Implicit guidance	lower
90	3	Supportive	lower
90	4	Explicit guidance	upper
90	4	Implicit guidance	lower
90	4	Supportive	lower
90	5	Explicit guidance	lower
90	5	Implicit guidance	lower
90	5	Supportive	lower
91	1	Explicit guidance	none
91	1	Implicit guidance	upper
91	1	Supportive	lower
91	2	Explicit guidance	lower
91	2	Implicit guidance	lower
91	2	Supportive	upper
91	3	Explicit guidance	lower
91	3	Implicit guidance	lower
91	3	Supportive	lower
91	4	Explicit guidance	upper
91	4	Implicit guidance	upper
91	4	Supportive	upper
91	5	Explicit guidance	lower
91	5	Implicit guidance	lower
91	5	Supportive	lower
92	1	Explicit guidance	none
92	1	Implicit guidance	upper
92	1	Supportive	upper
92	2	Explicit guidance	lower
92	2	Implicit guidance	upper
92	2	Supportive	upper
92	3	Explicit guidance	none
92	3	Implicit guidance	upper
92	3	Supportive	lower
92	4	Explicit guidance	none
92	4	Implicit guidance	upper
92	4	Supportive	none
92	5	Explicit guidance	lower
92	5	Implicit guidance	lower
92	5	Supportive	upper
93	1	Explicit guidance	upper
93	1	Implicit guidance	upper
93	1	Supportive	upper
93	2	Explicit guidance	lower
93	2	Implicit guidance	lower
93	2	Supportive	upper
93	3	Explicit guidance	lower
93	3	Implicit guidance	lower
93	3	Supportive	upper
93	4	Explicit guidance	upper
93	4	Implicit guidance	upper
93	4	Supportive	none
93	5	Explicit guidance	lower
93	5	Implicit guidance	lower
93	5	Supportive	upper
94	1	Explicit guidance	upper
94	1	Implicit guidance	lower
94	1	Supportive	lower
94	2	Explicit guidance	lower
94	2	Implicit guidance	upper
94	2	Supportive	upper
94	3	Explicit guidance	none
94	3	Implicit guidance	upper
94	3	Supportive	upper
94	4	Explicit guidance	upper
94	4	Implicit guidance	upper
94	4	Supportive	lower
94	5	Explicit guidance	lower
94	5	Implicit guidance	lower
94	5	Supportive	lower
95	1	Explicit guidance	none
95	1	Implicit guidance	upper
95	1	Supportive	lower
95	2	Explicit guidance	lower
95	2	Implicit guidance	upper
95	2	Supportive	lower
95	3	Explicit guidance	lower
95	3	Implicit guidance	lower
95	3	Supportive	lower
95	4	Explicit guidance	none
95	4	Implicit guidance	upper
95	4	Supportive	none
95	5	Explicit guidance	lower
95	5	Implicit guidance	upper
95	5	Supportive	upper
96	1	Explicit guidance	upper
96	1	Implicit guidance	upper
96	1	Supportive	lower
96	2	Explicit guidance	lower
96	2	Implicit guidance	lower
96	2	Supportive	upper
96	3	Explicit guidance	lower
96	3	Implicit guidance	lower
96	3	Supportive	lower
96	4	Explicit guidance	upper
96	4	Implicit guidance	upper
96	4	Supportive	lower
96	5	Explicit guidance	lower
96	5	Implicit guidance	lower
96	5	Supportive	upper
97	1	Explicit guidance	upper
97	1	Implicit guidance	upper
97	1	Supportive	lower
97	2	Explicit guidance	lower
97	2	Implicit guidance	lower
97	2	Supportive	upper
97	3	Explicit guidance	none
97	3	Implicit guidance	upper
97	3	Supportive	lower
97	4	Explicit guidance	none
97	4	Implicit guidance	upper
97	4	Supportive	lower
97	5	Explicit guidance	none
97	5	Implicit guidance	upper
97	5	Supportive	upper
